# Supplementary material for: Methodological Development of a Multi-Readout Assay for the Assessment of Antiviral Drugs against SARS-CoV-2
Source: Pathogens. 2021 Aug 25;10(9):1076. doi: 10.3390/pathogens10091076 (PMC8466411; doi:10.3390/pathogens10091076)
Supplement: Supplementary file 1 [file pathogens-10-01076-s001.zip]

Archive with 1 entries (1 files):
- pathogens-1300421-supplementary.pdf
